# Supplementary material for: An Accelerated Method for Investigating Spectral Properties of Dynamically Evolving Nanostructures
Source: J Phys Chem Lett. 2023 Apr 20;14(16):3929–38. doi: 10.1021/acs.jpclett.3c00395 (PMC10150391; doi:10.1021/acs.jpclett.3c00395)
Supplement: Supplementary file 1 — jz3c00395_si_001.zip [file jz3c00395_si_001.zip]

Archive with 7 entries (7 files):
- Supplementary Video S1.avi
- Supplementary Video S2.avi
- Supplementary Video S3.avi
- Supplementary Video S4.avi
- Supplementary Video S5.avi
- Supplementary Video S6.avi
- Supplementary Video S7.avi
